# Supplementary material for: A nerve-goblet cell association promotes allergic conjunctivitis through rapid antigen passage
Source: JCI Insight. 2023 Nov 8;8(21):e168596. doi: 10.1172/jci.insight.168596 (PMC10721269; doi:10.1172/jci.insight.168596)
Supplement: Supporting data values [file jciinsight-8-168596-s170.xlsx]

## Sheet: Fig1C
PBS	RW	Shell	OVA	Shell+OVA
3.24	29.9	19.7	2.87	10.2
4.32	25.6	2.37	1.39	15.6
6.97	17.9	6.08	4.03	24.7
6.6	30.2	9.26	1.68	39.1
7.68	29.3	2.3	7.62	12.4
9.28	19.8	1.83	14.7	14.1
2.84	15.4	1.15	4.27	9.95
2.43	17.5	17.7	2.54	11.2
5.19	20.4		5.24	24.5
3
4.22
3.66
0.62
2.46
2.73
1.48

## Sheet: Fig1D
Eosinophils						CD4+ST2+T
PBS	RW	Shell	OVA	Shell+OVA		PBS	RW	Shell	OVA	Shell+OVA
285	9141	2650.5	387.5	1500.75		120	495	247	187.5	299
105	4785	152.75	131.75	2551.25		17.5875	354.75	191.75	124	276.25
1494	2559.14	688.5	534.375	11084.1		529.125	333.143	119	264.375	1221
630.875	9190.62	935	132	15795.1		153.125	765	315	119.625	539.429
1425.88	8776.12	588	678	3159		221.125	478.5	220.5	180	536.25
874	5376	465	3141	6326.25		171	485.33	217.5	324	630
462	11089.8	357.5	998.75	5712		222	1070.6	495.63	435.63	832
199.125	4644	1881.25	637.5	2929.33		128.25	612	51.63	202.5	416
1446.25	3727.67		1305	7885		300.375	176.67		123.25	166.25
765						300
1071						503.63
1680						696
405						144
280						119
302.25						139.5
251.88						211.25

## Sheet: Fig1E
CD4+ST2+ T	Eosinophils
	PBS	RW	Shell	OVA	Shell+OVA
120	285
17.5875	105
529.125	1494
153.125	630.875
221.125	1425.88
171	874
222	462
128.25	199.125
300.375	1446.25
300	765
503.63	1071
696	1680
144	405
119	280
139.5	302.25
211.25	251.88
495		9141
354.75		4785
333.143		2559.14
765		9190.62
478.5		8776.12
485.33		5376
1070.6		11089.8
612		4644
176.67		3727.67
247			2650.5
191.75			152.75
119			688.5
315			935
220.5			588
217.5			465
495.63			357.5
51.63			1881.25
220.5			588
217.5			465
495.63			357.5
51.63			1881.25
187.5				387.5
124				131.75
264.375				534.375
119.625				132
180				678
324				3141
435.63				998.75
202.5				637.5
123.25				1305
299					1500.75
276.25					2551.25
1221					11084.1
539.429					15795.1
536.25					3159
630					6326.25
832					5712
416					2929.33
166.25					7885

## Sheet: Fig2B
	CD45+					EpCAM+					Stroma
Time (h)	0	1	2	4		0	1	2	4		0	1	2	4
	27.5					0.56					71.3
	36.7					1.55					60.7
	20.2					0.66					78.6
	27.4					0.85					71.2
		12.8					1.1					85.4
		15.6					1.06					83
		24.6					1					73.6
		24.1					0.79					74.5
			18.7					0.69					80.2
			23.4					1.44					74.3
			15.4					0.43					83.7
			10.6					1.12					87.8
				18.9					1.97					78.6
				25.8					0.78					72.9
				14.4					0.49					84.6
				31.9					0.48					66.9

## Sheet: Fig2C
	All					CD45+					EpCAM+					Stroma
Time (h)	0	1	2	4		0	1	2	4		0	1	2	4		0	1	2	4
	1.47					1.3					0.067					0.067
	1.55					1.02					0.069					0.46
	0.84					0.59					0.091					0.16
	0.87					0.49					0.085					0.24
		16.3					2.89					0.43					12.8
		28.2					2.59					0.63					24.9
		22.7					4.72					0.51					17.1
		30.1					5.9					0.57					23.3
			43.5					3.84					0.44					39
			35					3.3					1.2					30
			30.6					3.95					0.29					26.2
			14.7					3.33					0.37					10.9
				27.7					4.82					0.4					22.2
				37.1					6.06					0.65					30.1
				13.7					3.22					0.22					10.2
				17.9					3.76					0.33					13.7

## Sheet: Fig3D
OVA	OVA + shell
0.5
8
0
0
	177.5
	255
	189.5
	157.5

## Sheet: Fig3H
Macrophage				CD11b+ DC
N	OVA	Shell+OVA		N	OVA	Shell+OVA
2.49				0.61
3.19				0
	59.4				37
	61.8				27.6
	46.4				8.97
	45.8				19.4
	38.3				20.9
	33.6				5.13
	27.6				11.8
	38.4				15.2
		66				48.5
		70.9				44.3
		55.3				22.2
		78.2				53.4
		60.9				62.5
		78.2				55.6
		51.4				23.1
		72.2				61.3

## Sheet: Fig3I
Macrophage				CD11b+ DC
N	OVA	Shell+OVA		N	OVA	Shell+OVA
258				145
340				225
	5727				2390
	3932				1046
	1424				397
	1532				1187
	1473				574
	1041				304
	2560				580
	2125				1272
		11183				3744
		11791				4238
		4328				1643
		13285				5726
		11478				3507
		18658				5547
		2855				1289
		9741				9274

## Sheet: Fig3L
Macrophage				CD11b+ DC
N	OVA	Shell+OVA		N	OVA	Shell+OVA
0				0
0				0
0				0
	0				0.079
	0				0.27
	0.099				0
	0.045				0.054
	0				0.3
	0				0
		2.45				0.62
		3.19				1.04
		1.92				0.36
		1.3				0.9
		2.38				0.95
		1.21				1.06

## Sheet: Fig4B
Macrophage							CD11b+ DC
N	0	5	10	30	min		N	0	5	10	30	min
0							0.43
0							0
	4.62							2.17
	24.6							8.82
	6.06							3.41
	30.4							4.08
	5							0
	18.2							2.24
		26							19.6
		57.8							40.3
		51.8							45
		68.9							51.8
		41.2							26.5
		60.9							33.8
			68.8							44.7
			73.4							69.4
			57.7							43.5
			62.2							52.6
			60.5							60.9
			55.4							44.8
				75							92.6
				62.2							41.6
				68.3							71.4
				64.3							72.5
				75							64.3
				68.1							55.6

[truncated: 35 more sheets: Fig4C, Fig4E, Fig4F, Fig4I, Fig4J, Fig5C, Fig5E, Fig5F, Fig6B, Fig6D, Fig6F, Fig6G, Fig6H, Fig6J, Fig6L, Fig6M, Fig7C, Fig7E, Fig7F, SFig1B …]
